# Supplementary material for: CAR Protects Females from Diet-Induced Steatosis and Associated Metabolic Disorders
Source: Cells. 2023 Sep 6;12(18):2218. doi: 10.3390/cells12182218 (PMC10527310; doi:10.3390/cells12182218)
Supplement: Supplementary file 1 [file cells-12-02218-s001.zip]

Archive with 1 entries (1 files):
- cells-2590224-supplementary.pdf
